# Supplementary material for: SFRP2 mediates Epstein-Barr virus and bladder cancer risk: a Mendelian randomization study and colocalization analysis
Source: Sci Rep. 2025 Feb 28;15:7118. doi: 10.1038/s41598-025-91594-9 (PMC11868617; doi:10.1038/s41598-025-91594-9)
Supplement: Supplementary file 3 — Supplementary Material 3 [file 41598_2025_91594_MOESM3_ESM.xlsx]

## Sheet: Supplementary Table 1
Supplementary Table 1. Basic information of GWAS datas.
Consortia	Study cohort (sample source)	ID	Traits	Abbreviation	Ancestry	Samplesize
IEU Open GWAS	UK Biobank	ebi-a-GCST90006897	Anti-Epstein-Barr virus IgG seropositivity	AEB-IgG	European	8735
IEU Open GWAS	UK Biobank	ebi-a-GCST90006898	Epstein-Barr virus EA-D antibody levels	EA-D	European	7763
IEU Open GWAS	UK Biobank	ebi-a-GCST90006899	Epstein-Barr virus EBNA-1 antibody levels	EBNA-1	European	7972
IEU Open GWAS	UK Biobank	ebi-a-GCST90006900	Epstein-Barr virus VCA p18 antibody levels	VCA-p18	European	8518
IEU Open GWAS	UK Biobank	ebi-a-GCST90006901	Epstein-Barr virus ZEBRA antibody levels	ZEBRA	European	8191
FinnGen Consortium(R11)	Finnish biobank	finngen_R11_C3_BLADDER_EXALLC	Malignant neoplasm of bladder	BCa	European	347692
FinnGen Consortium(R10)	Finnish biobank	finngen_R10_C3_BLADDER_EXALLC	Malignant neoplasm of bladder	BCa	European	316386
IEU Open GWAS	GWAS Catalog	ebi-a-GCST009968	Smoking behaviour (cigarettes smoked per day)	smoking	European	4,772
IEU Open GWAS	UK Biobank	ebi-a-GCST90013953	Cystitis (SPA correction)	Cystitis	European	381591
IEU Open GWAS	GWAS Catalog	ebi-a-GCST90093110	Type 2 diabetes (adjusted for BMI)	Type 2 diabetes	European	50,533
IEU Open GWAS	INTERVAL study	prot-a-2709	Secreted frizzled-related protein 1	sFRP1	European	3301
IEU Open GWAS	INTERVAL study	prot-a-2710	Secreted frizzled-related protein 2	sFRP2	European	3301
IEU Open GWAS	INTERVAL study	prot-a-1140	Secreted frizzled-related protein 3	sFRP3	European	3301

## Sheet: Supplementary Table 2
Supplementary Table 2. All SNPs extracted for analysis..
SNP	effect_allele.exposure	other_allele.exposure	effect_allele.outcome	other_allele.outcome	beta.exposure	beta.outcome	eaf.exposure	eaf.outcome	id.outcome	chr	pos	se.outcome	samplesize.outcome	pval.outcome	outcome	originalname.outcome	outcome.deprecated	chr.exposure	pos.exposure	se.exposure	pval.exposure	samplesize.exposure	id.exposure	exposure	rsq.exposure	effective_n.exposure	rsq.outcome	effective_n.outcome	steiger_dir	steiger_pval	R2	F
rs74389820	T	C	T	C	-0.0388885	-0.0538017	0.043629	0.0349151	finngen_R11_C3_BLADDER_EXALLC	2	120895177	0.0779584	347692	0.49011	Malignant neoplasm of bladder (controls excluding all cancers) || id:finngen_R11_C3_BLADDER_EXALLC	Malignant neoplasm of bladder (controls excluding all cancers)	Malignant neoplasm of bladder (controls excluding all cancers) || ||	2	121652753	0.00851784	4.98219e-06	8735	ebi-a-GCST90006897	|| id:ebi-a-GCST90006897	0.00238114	8735	1.36985e-06	347692	TRUE	1.08655e-05	0.000126204	20.8441
rs76150292	G	A	G	A	-0.0482045	-0.0817392	0.027253	0.0625608	finngen_R11_C3_BLADDER_EXALLC	5	92865353	0.0588208	347692	0.164641	Malignant neoplasm of bladder (controls excluding all cancers) || id:finngen_R11_C3_BLADDER_EXALLC	Malignant neoplasm of bladder (controls excluding all cancers)	Malignant neoplasm of bladder (controls excluding all cancers) || ||	5	92201060	0.0105579	4.9776e-06	8735	ebi-a-GCST90006897	|| id:ebi-a-GCST90006897	0.00238134	8735	5.55398e-06	347692	TRUE	1.78757e-05	0.000123202	20.8459
rs11650955	A	G	A	G	0.0741717	-0.00225207	0.547971	0.531761	finngen_R11_C3_BLADDER_EXALLC	17	69239564	0.0289383	347692	0.937969	Malignant neoplasm of bladder (controls excluding all cancers) || id:finngen_R11_C3_BLADDER_EXALLC	Malignant neoplasm of bladder (controls excluding all cancers)	Malignant neoplasm of bladder (controls excluding all cancers) || ||	17	67235705	0.0162451	4.97611e-06	7763	ebi-a-GCST90006898	|| id:ebi-a-GCST90006898	0.00267885	7763	1.74191e-08	347692	TRUE	6.73594e-06	0.0027254	20.8464
rs4679608	C	T	C	T	-0.0780069	-0.00831493	0.289212	0.286063	finngen_R11_C3_BLADDER_EXALLC	3	59778103	0.0318875	347692	0.794279	Malignant neoplasm of bladder (controls excluding all cancers) || id:finngen_R11_C3_BLADDER_EXALLC	Malignant neoplasm of bladder (controls excluding all cancers)	Malignant neoplasm of bladder (controls excluding all cancers) || ||	3	59763829	0.0170793	4.93947e-06	8518	ebi-a-GCST90006900	|| id:ebi-a-GCST90006900	0.00244359	8518	1.95562e-07	347692	TRUE	7.82219e-06	0.0025018	20.8606
rs150993367	T	G	T	G	-0.346129	-0.209054	0.01082	0.0191364	finngen_R11_C3_BLADDER_EXALLC	6	157056586	0.105406	347692	0.0473315	Malignant neoplasm of bladder (controls excluding all cancers) || id:finngen_R11_C3_BLADDER_EXALLC	Malignant neoplasm of bladder (controls excluding all cancers)	Malignant neoplasm of bladder (controls excluding all cancers) || ||	6	157377720	0.0757777	4.9314e-06	8191	ebi-a-GCST90006901	|| id:ebi-a-GCST90006901	0.00254131	8191	1.13133e-05	347692	TRUE	2.53333e-05	0.00256453	20.8638
rs7575	A	G	A	G	-0.108559	0.00482222	0.121598	0.0575589	finngen_R11_C3_BLADDER_EXALLC	22	19435727	0.0613212	347692	0.93732	Malignant neoplasm of bladder (controls excluding all cancers) || id:finngen_R11_C3_BLADDER_EXALLC	Malignant neoplasm of bladder (controls excluding all cancers)	Malignant neoplasm of bladder (controls excluding all cancers) || ||	22	19423250	0.0237476	4.84574e-06	8191	ebi-a-GCST90006901	|| id:ebi-a-GCST90006901	0.00254539	8191	1.77861e-08	347692	TRUE	6.65768e-06	0.00251757	20.8974
rs9505086	C	T	C	T	-0.0726532	0.00376356	0.383747	0.445013	finngen_R11_C3_BLADDER_EXALLC	6	7231953	0.0291672	347692	0.897331	Malignant neoplasm of bladder (controls excluding all cancers) || id:finngen_R11_C3_BLADDER_EXALLC	Malignant neoplasm of bladder (controls excluding all cancers)	Malignant neoplasm of bladder (controls excluding all cancers) || ||	6	7232186	0.015886	4.79844e-06	8191	ebi-a-GCST90006901	|| id:ebi-a-GCST90006901	0.00254766	8191	4.78868e-08	347692	TRUE	6.83633e-06	0.00249657	20.9161
rs34770282	G	A	G	A	-0.120357	-0.0160696	0.102028	0.11345	finngen_R11_C3_BLADDER_EXALLC	9	23820003	0.0455104	347692	0.724016	Malignant neoplasm of bladder (controls excluding all cancers) || id:finngen_R11_C3_BLADDER_EXALLC	Malignant neoplasm of bladder (controls excluding all cancers)	Malignant neoplasm of bladder (controls excluding all cancers) || ||	9	23820001	0.0262763	4.64013e-06	8191	ebi-a-GCST90006901	|| id:ebi-a-GCST90006901	0.00255548	8191	3.58589e-07	347692	TRUE	7.761e-06	0.00265433	20.9804
rs78658913	A	C	A	C	-0.237576	0.042222	0.023669	0.0614211	finngen_R11_C3_BLADDER_EXALLC	14	86318563	0.0596604	347692	0.479128	Malignant neoplasm of bladder (controls excluding all cancers) || id:finngen_R11_C3_BLADDER_EXALLC	Malignant neoplasm of bladder (controls excluding all cancers)	Malignant neoplasm of bladder (controls excluding all cancers) || ||	14	86784907	0.0518437	4.59367e-06	8518	ebi-a-GCST90006900	|| id:ebi-a-GCST90006900	0.00245985	8518	1.4405e-06	347692	TRUE	1.00593e-05	0.00260863	20.9997
rs3926144	G	A	G	A	-0.0960761	-0.0463434	0.177482	0.145101	finngen_R11_C3_BLADDER_EXALLC	7	29961771	0.0413851	347692	0.262795	Malignant neoplasm of bladder (controls excluding all cancers) || id:finngen_R11_C3_BLADDER_EXALLC	Malignant neoplasm of bladder (controls excluding all cancers)	Malignant neoplasm of bladder (controls excluding all cancers) || ||	7	30001387	0.0209632	4.58152e-06	7763	ebi-a-GCST90006898	|| id:ebi-a-GCST90006898	0.00269913	7763	3.60657e-06	347692	TRUE	1.27129e-05	0.00269501	21.0047
rs75156687	T	C	T	C	-0.15977	-0.119703	0.052842	0.0664801	finngen_R11_C3_BLADDER_EXALLC	2	144345242	0.0574808	347692	0.0372984	Malignant neoplasm of bladder (controls excluding all cancers) || id:finngen_R11_C3_BLADDER_EXALLC	Malignant neoplasm of bladder (controls excluding all cancers)	Malignant neoplasm of bladder (controls excluding all cancers) || ||	2	145102809	0.0348594	4.57752e-06	8191	ebi-a-GCST90006901	|| id:ebi-a-GCST90006901	0.00255863	8191	1.24729e-05	347692	TRUE	2.52955e-05	0.00255518	21.0064
rs13428122	C	T	C	T	-0.0223734	-0.0124797	0.148851	0.133275	finngen_R11_C3_BLADDER_EXALLC	2	172712387	0.0418795	347692	0.765709	Malignant neoplasm of bladder (controls excluding all cancers) || id:finngen_R11_C3_BLADDER_EXALLC	Malignant neoplasm of bladder (controls excluding all cancers)	Malignant neoplasm of bladder (controls excluding all cancers) || ||	2	173577115	0.00487577	4.46046e-06	8735	ebi-a-GCST90006897	|| id:ebi-a-GCST90006897	0.00240529	8735	2.55395e-07	347692	TRUE	7.34589e-06	0.000126839	21.0561
rs7352834	A	G	A	G	0.180735	-0.00159364	0.044221	0.0639086	finngen_R11_C3_BLADDER_EXALLC	20	20066489	0.0593946	347692	0.978594	Malignant neoplasm of bladder (controls excluding all cancers) || id:finngen_R11_C3_BLADDER_EXALLC	Malignant neoplasm of bladder (controls excluding all cancers)	Malignant neoplasm of bladder (controls excluding all cancers) || ||	20	20047133	0.0393539	4.37875e-06	7763	ebi-a-GCST90006898	|| id:ebi-a-GCST90006898	0.00271027	7763	2.07059e-09	347692	TRUE	5.73756e-06	0.00276122	21.0916
rs148189820	C	T	C	T	-0.0742159	0.335787	0.011469	0.00656033	finngen_R11_C3_BLADDER_EXALLC	12	132531664	0.178588	347692	0.0600759	Malignant neoplasm of bladder (controls excluding all cancers) || id:finngen_R11_C3_BLADDER_EXALLC	Malignant neoplasm of bladder (controls excluding all cancers)	Malignant neoplasm of bladder (controls excluding all cancers) || ||	12	133108250	0.0161403	4.26236e-06	8735	ebi-a-GCST90006897	|| id:ebi-a-GCST90006897	0.00241522	8735	1.01678e-05	347692	TRUE	2.18485e-05	0.000124893	21.1432
rs79342014	A	G	A	G	-0.0466908	0.253721	0.030206	0.0160499	finngen_R11_C3_BLADDER_EXALLC	5	64153761	0.112441	347692	0.0240414	Malignant neoplasm of bladder (controls excluding all cancers) || id:finngen_R11_C3_BLADDER_EXALLC	Malignant neoplasm of bladder (controls excluding all cancers)	Malignant neoplasm of bladder (controls excluding all cancers) || ||	5	63449588	0.0101503	4.22562e-06	8735	ebi-a-GCST90006897	|| id:ebi-a-GCST90006897	0.00241708	8735	1.46442e-05	347692	TRUE	2.81466e-05	0.000127722	21.1595
rs115389690	A	G	A	G	-0.051544	0.094615	0.024579	0.0108484	finngen_R11_C3_BLADDER_EXALLC	14	93559400	0.138526	347692	0.494599	Malignant neoplasm of bladder (controls excluding all cancers) || id:finngen_R11_C3_BLADDER_EXALLC	Malignant neoplasm of bladder (controls excluding all cancers)	Malignant neoplasm of bladder (controls excluding all cancers) || ||	14	94025746	0.011203	4.20659e-06	8735	ebi-a-GCST90006897	|| id:ebi-a-GCST90006897	0.00241809	8735	1.34173e-06	347692	TRUE	9.19861e-06	0.000127392	21.1684
rs113300136	C	T	C	T	-0.0712193	0.132042	0.012985	0.0188617	finngen_R11_C3_BLADDER_EXALLC	2	197678545	0.10297	347692	0.199727	Malignant neoplasm of bladder (controls excluding all cancers) || id:finngen_R11_C3_BLADDER_EXALLC	Malignant neoplasm of bladder (controls excluding all cancers)	Malignant neoplasm of bladder (controls excluding all cancers) || ||	2	198543269	0.0154649	4.1205e-06	8735	ebi-a-GCST90006897	|| id:ebi-a-GCST90006897	0.00242261	8735	4.72943e-06	347692	TRUE	1.38865e-05	0.000130014	21.2081
rs150891204	T	C	T	C	-0.0688734	-0.00627069	0.015221	0.0154235	finngen_R11_C3_BLADDER_EXALLC	22	16449194	0.119443	347692	0.958131	Malignant neoplasm of bladder (controls excluding all cancers) || id:finngen_R11_C3_BLADDER_EXALLC	Malignant neoplasm of bladder (controls excluding all cancers)	Malignant neoplasm of bladder (controls excluding all cancers) || ||	22	16929935	0.0149415	4.03552e-06	8735	ebi-a-GCST90006897	|| id:ebi-a-GCST90006897	0.00242715	8735	7.92715e-09	347692	TRUE	5.56173e-06	0.000142205	21.2478
rs150378870	T	C	T	C	-0.137296	-0.0162467	0.077107	0.0548719	finngen_R11_C3_BLADDER_EXALLC	13	95322803	0.0634327	347692	0.797855	Malignant neoplasm of bladder (controls excluding all cancers) || id:finngen_R11_C3_BLADDER_EXALLC	Malignant neoplasm of bladder (controls excluding all cancers)	Malignant neoplasm of bladder (controls excluding all cancers) || ||	13	95975057	0.0297597	3.95995e-06	8518	ebi-a-GCST90006900	|| id:ebi-a-GCST90006900	0.0024931	8518	1.88674e-07	347692	TRUE	6.29451e-06	0.00268282	21.2843
rs141658142	G	A	G	A	-0.367763	-0.112823	0.010386	0.0271731	finngen_R11_C3_BLADDER_EXALLC	5	110688686	0.0919557	347692	0.219851	Malignant neoplasm of bladder (controls excluding all cancers) || id:finngen_R11_C3_BLADDER_EXALLC	Malignant neoplasm of bladder (controls excluding all cancers)	Malignant neoplasm of bladder (controls excluding all cancers) || ||	5	110024387	0.0795956	3.83019e-06	7763	ebi-a-GCST90006898	|| id:ebi-a-GCST90006898	0.00274314	7763	4.32956e-06	347692	TRUE	1.15449e-05	0.00278023	21.348
rs8070971	C	T	C	T	-0.0248984	0.0211021	0.117725	0.0909751	finngen_R11_C3_BLADDER_EXALLC	17	19010429	0.0503104	347692	0.674896	Malignant neoplasm of bladder (controls excluding all cancers) || id:finngen_R11_C3_BLADDER_EXALLC	Malignant neoplasm of bladder (controls excluding all cancers)	Malignant neoplasm of bladder (controls excluding all cancers) || ||	17	18913742	0.00538698	3.80137e-06	8735	ebi-a-GCST90006897	|| id:ebi-a-GCST90006897	0.00244021	8735	5.05992e-07	347692	TRUE	6.8848e-06	0.000128779	21.3625
rs140214797	G	T	G	T	-0.264762	-0.0175699	0.018753	0.0146909	finngen_R11_C3_BLADDER_EXALLC	4	28153463	0.121197	347692	0.884734	Malignant neoplasm of bladder (controls excluding all cancers) || id:finngen_R11_C3_BLADDER_EXALLC	Malignant neoplasm of bladder (controls excluding all cancers)	Malignant neoplasm of bladder (controls excluding all cancers) || ||	4	28155085	0.0572406	3.73826e-06	8191	ebi-a-GCST90006901	|| id:ebi-a-GCST90006901	0.00260579	8191	6.04453e-08	347692	TRUE	5.42493e-06	0.00257983	21.3945
rs7237980	G	C	G	C	-0.0174162	0.0270856	0.334628	0.35211	finngen_R11_C3_BLADDER_EXALLC	18	57767100	0.0301822	347692	0.369502	Malignant neoplasm of bladder (controls excluding all cancers) || id:finngen_R11_C3_BLADDER_EXALLC	Malignant neoplasm of bladder (controls excluding all cancers)	Malignant neoplasm of bladder (controls excluding all cancers) || ||	18	55434332	0.00376343	3.69683e-06	8735	ebi-a-GCST90006897	|| id:ebi-a-GCST90006897	0.00244631	8735	2.31623e-06	347692	TRUE	9.50596e-06	0.000135071	21.416
rs117347753	A	G	A	G	-0.223657	-0.0932915	0.028425	0.0558302	finngen_R11_C3_BLADDER_EXALLC	10	96430260	0.062409	347692	0.134956	Malignant neoplasm of bladder (controls excluding all cancers) || id:finngen_R11_C3_BLADDER_EXALLC	Malignant neoplasm of bladder (controls excluding all cancers)	Malignant neoplasm of bladder (controls excluding all cancers) || ||	10	98190017	0.048313	3.66851e-06	7972	ebi-a-GCST90006899	|| id:ebi-a-GCST90006899	0.00268171	7972	6.4268e-06	347692	TRUE	1.35467e-05	0.00276294	21.4307
rs147636928	T	C	T	C	-0.0653338	-0.0441451	0.015138	0.00397234	finngen_R11_C3_BLADDER_EXALLC	11	78107334	0.223094	347692	0.843142	Malignant neoplasm of bladder (controls excluding all cancers) || id:finngen_R11_C3_BLADDER_EXALLC	Malignant neoplasm of bladder (controls excluding all cancers)	Malignant neoplasm of bladder (controls excluding all cancers) || ||	11	77818380	0.0140255	3.18941e-06	8735	ebi-a-GCST90006897	|| id:ebi-a-GCST90006897	0.00247855	8735	1.12615e-07	347692	TRUE	4.93194e-06	0.000127277	21.699
rs185692895	C	T	C	T	-0.340455	-0.146584	0.012503	0.00474677	finngen_R11_C3_BLADDER_EXALLC	18	38513146	0.213482	347692	0.492314	Malignant neoplasm of bladder (controls excluding all cancers) || id:finngen_R11_C3_BLADDER_EXALLC	Malignant neoplasm of bladder (controls excluding all cancers)	Malignant neoplasm of bladder (controls excluding all cancers) || ||	18	36093110	0.0728931	3.00317e-06	7972	ebi-a-GCST90006899	|| id:ebi-a-GCST90006899	0.00272961	7972	1.35599e-06	347692	TRUE	6.39741e-06	0.0028622	21.8146
rs113103848	A	G	A	G	-0.122836	0.119335	0.0969	0.0750476	finngen_R11_C3_BLADDER_EXALLC	13	109848567	0.0544955	347692	0.0285378	Malignant neoplasm of bladder (controls excluding all cancers) || id:finngen_R11_C3_BLADDER_EXALLC	Malignant neoplasm of bladder (controls excluding all cancers)	Malignant neoplasm of bladder (controls excluding all cancers) || ||	13	110500914	0.0262818	2.95679e-06	8191	ebi-a-GCST90006901	|| id:ebi-a-GCST90006901	0.00266044	8191	1.37916e-05	347692	TRUE	1.82548e-05	0.00264083	21.8445
rs28569910	G	C	G	C	-0.0784926	0.0259606	0.342626	0.34994	finngen_R11_C3_BLADDER_EXALLC	5	25894525	0.0303599	347692	0.392498	Malignant neoplasm of bladder (controls excluding all cancers) || id:finngen_R11_C3_BLADDER_EXALLC	Malignant neoplasm of bladder (controls excluding all cancers)	Malignant neoplasm of bladder (controls excluding all cancers) || ||	5	25894634	0.0167919	2.94754e-06	7972	ebi-a-GCST90006899	|| id:ebi-a-GCST90006899	0.00273407	7972	2.10298e-06	347692	TRUE	7.07661e-06	0.00277537	21.8503
rs3922928	A	G	A	G	-0.260403	-0.0236255	0.02179	0.029827	finngen_R11_C3_BLADDER_EXALLC	5	178860053	0.0878452	347692	0.787972	Malignant neoplasm of bladder (controls excluding all cancers) || id:finngen_R11_C3_BLADDER_EXALLC	Malignant neoplasm of bladder (controls excluding all cancers)	Malignant neoplasm of bladder (controls excluding all cancers) || ||	5	178287054	0.0556191	2.84217e-06	7972	ebi-a-GCST90006899	|| id:ebi-a-GCST90006899	0.00274279	7972	2.08034e-07	347692	TRUE	4.50777e-06	0.00289076	21.9202
rs141016096	T	C	T	C	-0.362166	-0.0149626	0.010472	0.0403711	finngen_R11_C3_BLADDER_EXALLC	21	46075357	0.076253	347692	0.844435	Malignant neoplasm of bladder (controls excluding all cancers) || id:finngen_R11_C3_BLADDER_EXALLC	Malignant neoplasm of bladder (controls excluding all cancers)	Malignant neoplasm of bladder (controls excluding all cancers) || ||	21	47495271	0.0773056	2.80143e-06	8191	ebi-a-GCST90006901	|| id:ebi-a-GCST90006901	0.00267301	8191	1.10741e-07	347692	TRUE	4.25461e-06	0.00271834	21.9479
rs2884837	A	G	A	G	-0.193889	-0.068156	0.039448	0.0864391	finngen_R11_C3_BLADDER_EXALLC	1	213785642	0.0524685	347692	0.193947	Malignant neoplasm of bladder (controls excluding all cancers) || id:finngen_R11_C3_BLADDER_EXALLC	Malignant neoplasm of bladder (controls excluding all cancers)	Malignant neoplasm of bladder (controls excluding all cancers) || ||	1	213958985	0.0413775	2.78779e-06	7972	ebi-a-GCST90006899	|| id:ebi-a-GCST90006899	0.00274742	7972	4.85307e-06	347692	TRUE	9.15588e-06	0.00284893	21.9572
rs1823870	C	T	C	T	-0.0612628	0.0314606	0.017802	0.0122103	finngen_R11_C3_BLADDER_EXALLC	2	32978863	0.127845	347692	0.805617	Malignant neoplasm of bladder (controls excluding all cancers) || id:finngen_R11_C3_BLADDER_EXALLC	Malignant neoplasm of bladder (controls excluding all cancers)	Malignant neoplasm of bladder (controls excluding all cancers) || ||	2	33203930	0.0130733	2.78433e-06	8735	ebi-a-GCST90006897	|| id:ebi-a-GCST90006897	0.00250824	8735	1.7417e-07	347692	TRUE	4.48323e-06	0.000131248	21.9595
rs10880672	G	A	G	A	-0.0843077	-0.0225199	0.748154	0.663752	finngen_R11_C3_BLADDER_EXALLC	12	44755319	0.0306392	347692	0.462338	Malignant neoplasm of bladder (controls excluding all cancers) || id:finngen_R11_C3_BLADDER_EXALLC	Malignant neoplasm of bladder (controls excluding all cancers)	Malignant neoplasm of bladder (controls excluding all cancers) || ||	12	45149102	0.0179475	2.63409e-06	8518	ebi-a-GCST90006900	|| id:ebi-a-GCST90006900	0.00258444	8518	1.55376e-06	347692	TRUE	6.03778e-06	0.00267849	22.0661
rs9907671	G	A	G	A	-0.0866686	-0.0403731	0.273617	0.244521	finngen_R11_C3_BLADDER_EXALLC	17	10377443	0.0335022	347692	0.22817	Malignant neoplasm of bladder (controls excluding all cancers) || id:finngen_R11_C3_BLADDER_EXALLC	Malignant neoplasm of bladder (controls excluding all cancers)	Malignant neoplasm of bladder (controls excluding all cancers) || ||	17	10280760	0.018448	2.62712e-06	7972	ebi-a-GCST90006899	|| id:ebi-a-GCST90006899	0.00276163	7972	4.1768e-06	347692	TRUE	8.11054e-06	0.00298581	22.0712
rs12953983	A	G	A	G	-0.0742156	-0.0524006	0.57707	0.567212	finngen_R11_C3_BLADDER_EXALLC	18	38983650	0.02918	347692	0.0725304	Malignant neoplasm of bladder (controls excluding all cancers) || id:finngen_R11_C3_BLADDER_EXALLC	Malignant neoplasm of bladder (controls excluding all cancers)	Malignant neoplasm of bladder (controls excluding all cancers) || ||	18	36563614	0.0157638	2.50196e-06	8518	ebi-a-GCST90006900	|| id:ebi-a-GCST90006900	0.002596	8518	9.27482e-06	347692	TRUE	1.23436e-05	0.00268855	22.165
rs117705227	C	T	C	T	-0.365186	0.000556829	0.010898	0.00232659	finngen_R11_C3_BLADDER_EXALLC	13	73089392	0.302307	347692	0.99853	Malignant neoplasm of bladder (controls excluding all cancers) || id:finngen_R11_C3_BLADDER_EXALLC	Malignant neoplasm of bladder (controls excluding all cancers)	Malignant neoplasm of bladder (controls excluding all cancers) || ||	13	73663530	0.0775658	2.50058e-06	7972	ebi-a-GCST90006899	|| id:ebi-a-GCST90006899	0.00277347	7972	9.75787e-12	347692	TRUE	3.28232e-06	0.00287505	22.166
rs78411553	T	C	T	C	0.281678	0.0297166	0.018982	0.00764524	finngen_R11_C3_BLADDER_EXALLC	2	38398426	0.161447	347692	0.853963	Malignant neoplasm of bladder (controls excluding all cancers) || id:finngen_R11_C3_BLADDER_EXALLC	Malignant neoplasm of bladder (controls excluding all cancers)	Malignant neoplasm of bladder (controls excluding all cancers) || ||	2	38625568	0.0596997	2.37881e-06	7972	ebi-a-GCST90006899	|| id:ebi-a-GCST90006899	0.00278543	7972	9.7442e-08	347692	TRUE	3.56807e-06	0.00295498	22.2619
rs78246230	G	A	G	A	-0.0579219	-0.00462803	0.020092	0.0213558	finngen_R11_C3_BLADDER_EXALLC	17	35365707	0.100999	347692	0.963452	Malignant neoplasm of bladder (controls excluding all cancers) || id:finngen_R11_C3_BLADDER_EXALLC	Malignant neoplasm of bladder (controls excluding all cancers)	Malignant neoplasm of bladder (controls excluding all cancers) || ||	17	33692726	0.012272	2.36042e-06	8735	ebi-a-GCST90006897	|| id:ebi-a-GCST90006897	0.0025444	8735	6.03901e-09	347692	TRUE	3.28335e-06	0.000132106	22.2769
rs11624561	C	T	C	T	0.0755482	0.0271114	0.5	0.460835	finngen_R11_C3_BLADDER_EXALLC	14	77650744	0.0289202	347692	0.348524	Malignant neoplasm of bladder (controls excluding all cancers) || id:finngen_R11_C3_BLADDER_EXALLC	Malignant neoplasm of bladder (controls excluding all cancers)	Malignant neoplasm of bladder (controls excluding all cancers) || ||	14	78117087	0.0159983	2.33222e-06	7972	ebi-a-GCST90006899	|| id:ebi-a-GCST90006899	0.00279016	7972	2.5276e-06	347692	TRUE	6.00345e-06	0.00285377	22.2998
rs77295813	G	A	G	A	-0.0507839	-0.0756549	0.026721	0.0193403	finngen_R11_C3_BLADDER_EXALLC	8	99917151	0.105078	347692	0.471531	Malignant neoplasm of bladder (controls excluding all cancers) || id:finngen_R11_C3_BLADDER_EXALLC	Malignant neoplasm of bladder (controls excluding all cancers)	Malignant neoplasm of bladder (controls excluding all cancers) || ||	8	100929379	0.010728	2.20399e-06	8735	ebi-a-GCST90006897	|| id:ebi-a-GCST90006897	0.0025594	8735	1.49093e-06	347692	TRUE	5.104e-06	0.000134144	22.4086
rs12472059	A	G	A	G	-0.0402523	-0.107648	0.04316	0.0693721	finngen_R11_C3_BLADDER_EXALLC	2	64880977	0.0565335	347692	0.0568905	Malignant neoplasm of bladder (controls excluding all cancers) || id:finngen_R11_C3_BLADDER_EXALLC	Malignant neoplasm of bladder (controls excluding all cancers)	Malignant neoplasm of bladder (controls excluding all cancers) || ||	2	65108111	0.00845296	1.91765e-06	8735	ebi-a-GCST90006897	|| id:ebi-a-GCST90006897	0.00258985	8735	1.04281e-05	347692	TRUE	1.06822e-05	0.000133823	22.6759
rs13242460	T	C	T	C	0.310571	0.0735461	0.015438	0.0164862	finngen_R11_C3_BLADDER_EXALLC	7	13812581	0.113817	347692	0.518165	Malignant neoplasm of bladder (controls excluding all cancers) || id:finngen_R11_C3_BLADDER_EXALLC	Malignant neoplasm of bladder (controls excluding all cancers)	Malignant neoplasm of bladder (controls excluding all cancers) || ||	7	13852206	0.0651558	1.8737e-06	7763	ebi-a-GCST90006898	|| id:ebi-a-GCST90006898	0.00291896	7763	1.20092e-06	347692	TRUE	3.90839e-06	0.00293215	22.7204
rs2071025	G	A	G	A	-0.0856646	-0.0387103	0.244538	0.252443	finngen_R11_C3_BLADDER_EXALLC	6	33175979	0.0332844	347692	0.244823	Malignant neoplasm of bladder (controls excluding all cancers) || id:finngen_R11_C3_BLADDER_EXALLC	Malignant neoplasm of bladder (controls excluding all cancers)	Malignant neoplasm of bladder (controls excluding all cancers) || ||	6	33143756	0.0179711	1.87189e-06	8518	ebi-a-GCST90006900	|| id:ebi-a-GCST90006900	0.0026611	8518	3.89025e-06	347692	TRUE	5.97437e-06	0.00271139	22.7224
rs114844011	T	C	T	C	-0.356666	0.386551	0.010885	0.00471367	finngen_R11_C3_BLADDER_EXALLC	4	172891900	0.200251	347692	0.0535661	Malignant neoplasm of bladder (controls excluding all cancers) || id:finngen_R11_C3_BLADDER_EXALLC	Malignant neoplasm of bladder (controls excluding all cancers)	Malignant neoplasm of bladder (controls excluding all cancers) || ||	4	173813051	0.0747411	1.8239e-06	8518	ebi-a-GCST90006900	|| id:ebi-a-GCST90006900	0.00266691	8518	1.07169e-05	347692	TRUE	1.01567e-05	0.00273923	22.7722
rs113317007	C	T	C	T	-0.0679308	0.167632	0.015378	0.00456538	finngen_R11_C3_BLADDER_EXALLC	22	19893547	0.206147	347692	0.416121	Malignant neoplasm of bladder (controls excluding all cancers) || id:finngen_R11_C3_BLADDER_EXALLC	Malignant neoplasm of bladder (controls excluding all cancers)	Malignant neoplasm of bladder (controls excluding all cancers) || ||	22	19881070	0.0142203	1.77893e-06	8735	ebi-a-GCST90006897	|| id:ebi-a-GCST90006897	0.00260627	8735	1.90181e-06	347692	TRUE	4.46336e-06	0.000139744	22.82
rs8138890	G	A	G	A	0.0739206	0.0402362	0.501162	0.526692	finngen_R11_C3_BLADDER_EXALLC	22	17195895	0.0289691	347692	0.164853	Malignant neoplasm of bladder (controls excluding all cancers) || id:finngen_R11_C3_BLADDER_EXALLC	Malignant neoplasm of bladder (controls excluding all cancers)	Malignant neoplasm of bladder (controls excluding all cancers) || ||	22	17676785	0.0154547	1.72651e-06	8518	ebi-a-GCST90006900	|| id:ebi-a-GCST90006900	0.00267922	8518	5.54842e-06	347692	TRUE	6.53186e-06	0.00273211	22.8776
rs12538419	A	G	A	G	-0.132431	-0.0861793	0.085494	0.0888058	finngen_R11_C3_BLADDER_EXALLC	7	106799762	0.0505905	347692	0.088481	Malignant neoplasm of bladder (controls excluding all cancers) || id:finngen_R11_C3_BLADDER_EXALLC	Malignant neoplasm of bladder (controls excluding all cancers)	Malignant neoplasm of bladder (controls excluding all cancers) || ||	7	106440208	0.0276868	1.72528e-06	8518	ebi-a-GCST90006900	|| id:ebi-a-GCST90006900	0.00267937	8518	8.34588e-06	347692	TRUE	8.19983e-06	0.0027424	22.8788
rs12289470	A	C	A	C	0.108297	-0.0557327	0.151663	0.159712	finngen_R11_C3_BLADDER_EXALLC	11	42636065	0.0398172	347692	0.161599	Malignant neoplasm of bladder (controls excluding all cancers) || id:finngen_R11_C3_BLADDER_EXALLC	Malignant neoplasm of bladder (controls excluding all cancers)	Malignant neoplasm of bladder (controls excluding all cancers) || ||	11	42657615	0.0225615	1.58602e-06	7972	ebi-a-GCST90006899	|| id:ebi-a-GCST90006899	0.0028826	7972	5.63487e-06	347692	TRUE	5.79049e-06	0.00301794	23.0408
rs186965628	C	T	C	T	-0.0800942	0.0654893	0.010886	0.0217289	finngen_R11_C3_BLADDER_EXALLC	3	105880277	0.101322	347692	0.518055	Malignant neoplasm of bladder (controls excluding all cancers) || id:finngen_R11_C3_BLADDER_EXALLC	Malignant neoplasm of bladder (controls excluding all cancers)	Malignant neoplasm of bladder (controls excluding all cancers) || ||	3	105599121	0.0166707	1.55142e-06	8735	ebi-a-GCST90006897	|| id:ebi-a-GCST90006897	0.00263624	8735	1.20155e-06	347692	TRUE	3.4548e-06	0.000138149	23.0831
rs116184496	T	G	T	G	-0.0387894	0.0836758	0.047707	0.0187477	finngen_R11_C3_BLADDER_EXALLC	1	58623467	0.102667	347692	0.415059	Malignant neoplasm of bladder (controls excluding all cancers) || id:finngen_R11_C3_BLADDER_EXALLC	Malignant neoplasm of bladder (controls excluding all cancers)	Malignant neoplasm of bladder (controls excluding all cancers) || ||	1	59089139	0.00806147	1.49648e-06	8735	ebi-a-GCST90006897	|| id:ebi-a-GCST90006897	0.00264414	8735	1.91049e-06	347692	TRUE	3.79219e-06	0.000136713	23.1525
rs2200844	A	G	A	G	-0.0516937	-0.0144055	0.026707	0.0568215	finngen_R11_C3_BLADDER_EXALLC	6	152394001	0.0623071	347692	0.817158	Malignant neoplasm of bladder (controls excluding all cancers) || id:finngen_R11_C3_BLADDER_EXALLC	Malignant neoplasm of bladder (controls excluding all cancers)	Malignant neoplasm of bladder (controls excluding all cancers) || ||	6	152715136	0.01074	1.48525e-06	8735	ebi-a-GCST90006897	|| id:ebi-a-GCST90006897	0.00264577	8735	1.53741e-07	347692	TRUE	2.41344e-06	0.000138923	23.1668
rs113118832	A	G	A	G	-0.061259	-0.0527533	0.019175	0.0230854	finngen_R11_C3_BLADDER_EXALLC	11	5198838	0.0942456	347692	0.575655	Malignant neoplasm of bladder (controls excluding all cancers) || id:finngen_R11_C3_BLADDER_EXALLC	Malignant neoplasm of bladder (controls excluding all cancers)	Malignant neoplasm of bladder (controls excluding all cancers) || ||	11	5220068	0.012633	1.24008e-06	8735	ebi-a-GCST90006897	|| id:ebi-a-GCST90006897	0.00268532	8735	9.01124e-07	347692	TRUE	2.61023e-06	0.000141155	23.514
rs113442058	T	C	T	C	-0.0438867	-0.126049	0.036977	0.0147884	finngen_R11_C3_BLADDER_EXALLC	7	105047396	0.122637	347692	0.304033	Malignant neoplasm of bladder (controls excluding all cancers) || id:finngen_R11_C3_BLADDER_EXALLC	Malignant neoplasm of bladder (controls excluding all cancers)	Malignant neoplasm of bladder (controls excluding all cancers) || ||	7	104687843	0.00903278	1.18212e-06	8735	ebi-a-GCST90006897	|| id:ebi-a-GCST90006897	0.0026958	8735	3.03838e-06	347692	TRUE	3.56233e-06	0.000137172	23.606
rs145396067	A	G	A	G	-0.154427	-0.0702399	0.066066	0.0478366	finngen_R11_C3_BLADDER_EXALLC	16	11830183	0.0677241	347692	0.299667	Malignant neoplasm of bladder (controls excluding all cancers) || id:finngen_R11_C3_BLADDER_EXALLC	Malignant neoplasm of bladder (controls excluding all cancers)	Malignant neoplasm of bladder (controls excluding all cancers) || ||	16	11924040	0.0317197	1.12463e-06	8518	ebi-a-GCST90006900	|| id:ebi-a-GCST90006900	0.00277553	8518	3.09377e-06	347692	TRUE	3.36666e-06	0.00294287	23.7022
rs7860641	G	A	G	A	-0.0932167	0.0302014	0.213175	0.302457	finngen_R11_C3_BLADDER_EXALLC	9	3595084	0.0313839	347692	0.335887	Malignant neoplasm of bladder (controls excluding all cancers) || id:finngen_R11_C3_BLADDER_EXALLC	Malignant neoplasm of bladder (controls excluding all cancers)	Malignant neoplasm of bladder (controls excluding all cancers) || ||	9	3595084	0.0191071	1.06824e-06	8518	ebi-a-GCST90006900	|| id:ebi-a-GCST90006900	0.00278708	8518	2.66346e-06	347692	TRUE	3.03161e-06	0.00291496	23.8011
rs9790601	G	A	G	A	-0.0808547	0.00083724	0.331918	0.338785	finngen_R11_C3_BLADDER_EXALLC	4	102608806	0.0305721	347692	0.978152	Malignant neoplasm of bladder (controls excluding all cancers) || id:finngen_R11_C3_BLADDER_EXALLC	Malignant neoplasm of bladder (controls excluding all cancers)	Malignant neoplasm of bladder (controls excluding all cancers) || ||	4	103529963	0.0164893	9.41586e-07	8191	ebi-a-GCST90006901	|| id:ebi-a-GCST90006901	0.00292753	8191	2.15704e-09	347692	TRUE	1.29899e-06	0.00289935	24.044
rs13286569	A	G	A	G	-0.266724	-0.0728786	0.02124	0.0097289	finngen_R11_C3_BLADDER_EXALLC	9	15138305	0.148782	347692	0.624249	Malignant neoplasm of bladder (controls excluding all cancers) || id:finngen_R11_C3_BLADDER_EXALLC	Malignant neoplasm of bladder (controls excluding all cancers)	Malignant neoplasm of bladder (controls excluding all cancers) || ||	9	15138303	0.053675	6.72187e-07	8518	ebi-a-GCST90006900	|| id:ebi-a-GCST90006900	0.00289126	8518	6.90092e-07	347692	TRUE	1.35784e-06	0.00295791	24.6934
rs9276988	A	G	A	G	-0.0769764	-0.0272217	0.446921	0.510029	finngen_R11_C3_BLADDER_EXALLC	6	33012525	0.0288612	347692	0.345581	Malignant neoplasm of bladder (controls excluding all cancers) || id:finngen_R11_C3_BLADDER_EXALLC	Malignant neoplasm of bladder (controls excluding all cancers)	Malignant neoplasm of bladder (controls excluding all cancers) || ||	6	32980302	0.0154665	6.45862e-07	8191	ebi-a-GCST90006901	|| id:ebi-a-GCST90006901	0.0030157	8191	2.55864e-06	347692	TRUE	1.81012e-06	0.0029293	24.7703
rs2856821	C	T	C	T	0.096884	-0.028708	0.219478	0.165212	finngen_R11_C3_BLADDER_EXALLC	6	33078965	0.0389894	347692	0.461547	Malignant neoplasm of bladder (controls excluding all cancers) || id:finngen_R11_C3_BLADDER_EXALLC	Malignant neoplasm of bladder (controls excluding all cancers)	Malignant neoplasm of bladder (controls excluding all cancers) || ||	6	33046742	0.0193337	5.41053e-07	7763	ebi-a-GCST90006898	|| id:ebi-a-GCST90006898	0.00322518	7763	1.55926e-06	347692	TRUE	1.27018e-06	0.00321596	25.1116
rs59383933	A	G	A	G	-0.230723	-0.0818047	0.029572	0.03006	finngen_R11_C3_BLADDER_EXALLC	7	147062665	0.0850997	347692	0.336412	Malignant neoplasm of bladder (controls excluding all cancers) || id:finngen_R11_C3_BLADDER_EXALLC	Malignant neoplasm of bladder (controls excluding all cancers)	Malignant neoplasm of bladder (controls excluding all cancers) || ||	7	146759757	0.0457555	4.59452e-07	8518	ebi-a-GCST90006900	|| id:ebi-a-GCST90006900	0.0029769	8518	2.65771e-06	347692	TRUE	1.36197e-06	0.00305531	25.427
rs4608857	A	G	A	G	-0.197152	-0.046836	0.041981	0.0483929	finngen_R11_C3_BLADDER_EXALLC	4	138544597	0.0685273	347692	0.494313	Malignant neoplasm of bladder (controls excluding all cancers) || id:finngen_R11_C3_BLADDER_EXALLC	Malignant neoplasm of bladder (controls excluding all cancers)	Malignant neoplasm of bladder (controls excluding all cancers) || ||	4	139465751	0.0388473	3.87409e-07	8191	ebi-a-GCST90006901	|| id:ebi-a-GCST90006901	0.00313535	8191	1.34351e-06	347692	TRUE	9.12042e-07	0.00312651	25.7561
rs188471060	T	C	T	C	-0.386135	0.0340655	0.011315	0.0107689	finngen_R11_C3_BLADDER_EXALLC	12	1948727	0.136566	347692	0.803017	Malignant neoplasm of bladder (controls excluding all cancers) || id:finngen_R11_C3_BLADDER_EXALLC	Malignant neoplasm of bladder (controls excluding all cancers)	Malignant neoplasm of bladder (controls excluding all cancers) || ||	12	2057893	0.0757866	3.48682e-07	7972	ebi-a-GCST90006899	|| id:ebi-a-GCST90006899	0.00324656	7972	1.78958e-07	347692	TRUE	5.81564e-07	0.00333596	25.9593
rs13248824	C	T	C	T	0.0858189	0.0273149	0.629642	0.590498	finngen_R11_C3_BLADDER_EXALLC	8	120579855	0.0291733	347692	0.34912	Malignant neoplasm of bladder (controls excluding all cancers) || id:finngen_R11_C3_BLADDER_EXALLC	Malignant neoplasm of bladder (controls excluding all cancers)	Malignant neoplasm of bladder (controls excluding all cancers) || ||	8	121592095	0.016747	2.98449e-07	7972	ebi-a-GCST90006899	|| id:ebi-a-GCST90006899	0.00328401	7972	2.52136e-06	347692	TRUE	8.50311e-07	0.00343488	26.2598
rs59202061	A	G	A	G	-0.0361134	0.103468	0.068362	0.0426223	finngen_R11_C3_BLADDER_EXALLC	12	131949366	0.0708048	347692	0.143928	Malignant neoplasm of bladder (controls excluding all cancers) || id:finngen_R11_C3_BLADDER_EXALLC	Malignant neoplasm of bladder (controls excluding all cancers)	Malignant neoplasm of bladder (controls excluding all cancers) || ||	12	132433911	0.00685038	1.35136e-07	8735	ebi-a-GCST90006897	|| id:ebi-a-GCST90006897	0.00317223	8735	6.14175e-06	347692	TRUE	6.52553e-07	0.000166123	27.7912
rs2735088	A	G	A	G	0.146517	0.00172617	0.086231	0.0454264	finngen_R11_C3_BLADDER_EXALLC	6	29957723	0.0691083	347692	0.980073	Malignant neoplasm of bladder (controls excluding all cancers) || id:finngen_R11_C3_BLADDER_EXALLC	Malignant neoplasm of bladder (controls excluding all cancers)	Malignant neoplasm of bladder (controls excluding all cancers) || ||	6	29925500	0.0277799	1.33321e-07	8191	ebi-a-GCST90006901	|| id:ebi-a-GCST90006901	0.00338541	8191	1.79438e-09	347692	TRUE	1.92822e-07	0.00338303	27.8173
rs1210063	G	A	G	A	0.0394869	0.086459	0.940126	0.929055	finngen_R11_C3_BLADDER_EXALLC	6	105322133	0.0571001	347692	0.129984	Malignant neoplasm of bladder (controls excluding all cancers) || id:finngen_R11_C3_BLADDER_EXALLC	Malignant neoplasm of bladder (controls excluding all cancers)	Malignant neoplasm of bladder (controls excluding all cancers) || ||	6	105770008	0.00731959	6.86468e-08	8735	ebi-a-GCST90006897	|| id:ebi-a-GCST90006897	0.00332142	8735	6.59404e-06	347692	TRUE	3.61982e-07	0.000175534	29.1027
rs11054967	A	G	A	G	-0.344493	-0.0810566	0.015227	0.033835	finngen_R11_C3_BLADDER_EXALLC	12	12547383	0.0791403	347692	0.305734	Malignant neoplasm of bladder (controls excluding all cancers) || id:finngen_R11_C3_BLADDER_EXALLC	Malignant neoplasm of bladder (controls excluding all cancers)	Malignant neoplasm of bladder (controls excluding all cancers) || ||	12	12700317	0.0636502	6.22257e-08	8518	ebi-a-GCST90006900	|| id:ebi-a-GCST90006900	0.00342795	8518	3.01709e-06	347692	TRUE	2.15467e-07	0.00355911	29.2928
rs2316515	G	A	G	A	-0.0889107	0.0198507	0.611511	0.61774	finngen_R11_C3_BLADDER_EXALLC	6	410848	0.0296428	347692	0.503072	Malignant neoplasm of bladder (controls excluding all cancers) || id:finngen_R11_C3_BLADDER_EXALLC	Malignant neoplasm of bladder (controls excluding all cancers)	Malignant neoplasm of bladder (controls excluding all cancers) || ||	6	410848	0.016215	4.1759e-08	7763	ebi-a-GCST90006898	|| id:ebi-a-GCST90006898	0.00385902	7763	1.28979e-06	347692	TRUE	1.03617e-07	0.00375596	30.0659
rs12174774	T	C	T	C	0.170913	0.0492278	0.073778	0.121363	finngen_R11_C3_BLADDER_EXALLC	6	31301188	0.0444221	347692	0.267782	Malignant neoplasm of bladder (controls excluding all cancers) || id:finngen_R11_C3_BLADDER_EXALLC	Malignant neoplasm of bladder (controls excluding all cancers)	Malignant neoplasm of bladder (controls excluding all cancers) || ||	6	31268965	0.0306259	2.39618e-08	7972	ebi-a-GCST90006899	|| id:ebi-a-GCST90006899	0.00389243	7972	3.53207e-06	347692	TRUE	8.89417e-08	0.00399229	31.1439
rs73067509	G	C	G	C	-0.142768	-0.02846	0.108201	0.127603	finngen_R11_C3_BLADDER_EXALLC	7	11181685	0.0439052	347692	0.516847	Malignant neoplasm of bladder (controls excluding all cancers) || id:finngen_R11_C3_BLADDER_EXALLC	Malignant neoplasm of bladder (controls excluding all cancers)	Malignant neoplasm of bladder (controls excluding all cancers) || ||	7	11221312	0.0255037	2.16915e-08	7763	ebi-a-GCST90006898	|| id:ebi-a-GCST90006898	0.0040215	7763	1.2085e-06	347692	TRUE	5.42954e-08	0.0039336	31.3369
rs67886110	T	G	T	G	-0.0918543	-0.020886	0.40123	0.416005	finngen_R11_C3_BLADDER_EXALLC	3	151397064	0.0291901	347692	0.474289	Malignant neoplasm of bladder (controls excluding all cancers) || id:finngen_R11_C3_BLADDER_EXALLC	Malignant neoplasm of bladder (controls excluding all cancers)	Malignant neoplasm of bladder (controls excluding all cancers) || ||	3	151114852	0.0163935	2.10572e-08	7972	ebi-a-GCST90006899	|| id:ebi-a-GCST90006899	0.00392365	7972	1.47247e-06	347692	TRUE	5.67079e-08	0.00405399	31.3946
rs28367668	G	A	G	A	-0.103381	-0.0640653	0.252315	0.38142	finngen_R11_C3_BLADDER_EXALLC	6	31301216	0.0296557	347692	0.0307489	Malignant neoplasm of bladder (controls excluding all cancers) || id:finngen_R11_C3_BLADDER_EXALLC	Malignant neoplasm of bladder (controls excluding all cancers)	Malignant neoplasm of bladder (controls excluding all cancers) || ||	6	31268993	0.0184146	1.97629e-08	8518	ebi-a-GCST90006900	|| id:ebi-a-GCST90006900	0.00368737	8518	1.34224e-05	347692	TRUE	1.90044e-07	0.00403249	31.5179
rs3130248	T	C	T	C	-0.0992055	0.0556985	0.528747	0.476514	finngen_R11_C3_BLADDER_EXALLC	6	29635159	0.0289922	347692	0.0547117	Malignant neoplasm of bladder (controls excluding all cancers) || id:finngen_R11_C3_BLADDER_EXALLC	Malignant neoplasm of bladder (controls excluding all cancers)	Malignant neoplasm of bladder (controls excluding all cancers) || ||	6	29602936	0.0160226	5.9558e-10	8191	ebi-a-GCST90006901	|| id:ebi-a-GCST90006901	0.00465957	8191	1.06152e-05	347692	TRUE	5.76587e-09	0.0049046	38.3359
rs3130248	T	C	T	C	-0.107889	0.0556985	0.527338	0.476514	finngen_R11_C3_BLADDER_EXALLC	6	29635159	0.0289922	347692	0.0547117	Malignant neoplasm of bladder (controls excluding all cancers) || id:finngen_R11_C3_BLADDER_EXALLC	Malignant neoplasm of bladder (controls excluding all cancers)	Malignant neoplasm of bladder (controls excluding all cancers) || ||	6	29602936	0.0164897	6.03671e-11	7763	ebi-a-GCST90006898	|| id:ebi-a-GCST90006898	0.00548558	7763	1.06152e-05	347692	TRUE	6.37826e-10	0.00580262	42.8084
rs1126513	T	G	T	G	-0.146309	-0.0367179	0.212729	0.164761	finngen_R11_C3_BLADDER_EXALLC	6	33080690	0.038992	347692	0.346358	Malignant neoplasm of bladder (controls excluding all cancers) || id:finngen_R11_C3_BLADDER_EXALLC	Malignant neoplasm of bladder (controls excluding all cancers)	Malignant neoplasm of bladder (controls excluding all cancers) || ||	6	33048467	0.0194431	5.27351e-14	7972	ebi-a-GCST90006899	|| id:ebi-a-GCST90006899	0.00705469	7972	2.55042e-06	347692	TRUE	3.09964e-13	0.00717006	56.6254
rs2395192	T	C	T	C	0.132684	-0.0686383	0.56018	0.494664	finngen_R11_C3_BLADDER_EXALLC	6	32479867	0.0288374	347692	0.0173037	Malignant neoplasm of bladder (controls excluding all cancers) || id:finngen_R11_C3_BLADDER_EXALLC	Malignant neoplasm of bladder (controls excluding all cancers)	Malignant neoplasm of bladder (controls excluding all cancers) || ||	6	32447644	0.0162397	3.07539e-16	7763	ebi-a-GCST90006898	|| id:ebi-a-GCST90006898	0.00852794	7763	1.62938e-05	347692	TRUE	1.19167e-14	0.008675	66.7546
rs9271536	T	A	T	A	-0.186259	-0.111139	0.819691	0.754431	finngen_R11_C3_BLADDER_EXALLC	6	32622201	0.0328815	347692	0.000724903	Malignant neoplasm of bladder (controls excluding all cancers) || id:finngen_R11_C3_BLADDER_EXALLC	Malignant neoplasm of bladder (controls excluding all cancers)	Malignant neoplasm of bladder (controls excluding all cancers) || ||	6	32589978	0.0198789	7.2778e-21	8518	ebi-a-GCST90006900	|| id:ebi-a-GCST90006900	0.0102038	8518	3.28566e-05	347692	TRUE	2.83012e-18	0.0102549	87.791
rs685810	G	A	G	A	0.290792	-0.0682419	0.363226	0.305993	finngen_R11_C3_BLADDER_EXALLC	6	32617175	0.0313939	347692	0.0297256	Malignant neoplasm of bladder (controls excluding all cancers) || id:finngen_R11_C3_BLADDER_EXALLC	Malignant neoplasm of bladder (controls excluding all cancers)	Malignant neoplasm of bladder (controls excluding all cancers) || ||	6	32584952	0.0158451	3.17395e-75	8191	ebi-a-GCST90006901	|| id:ebi-a-GCST90006901	0.0395039	8191	1.35898e-05	347692	TRUE	5.29032e-70	0.0391162	336.802
rs6927022	G	A	G	A	-0.302648	-0.021122	0.495348	0.446146	finngen_R11_C3_BLADDER_EXALLC	6	32644620	0.029342	347692	0.471613	Malignant neoplasm of bladder (controls excluding all cancers) || id:finngen_R11_C3_BLADDER_EXALLC	Malignant neoplasm of bladder (controls excluding all cancers)	Malignant neoplasm of bladder (controls excluding all cancers) || ||	6	32612397	0.0163548	1.87499e-76	7972	ebi-a-GCST90006899	|| id:ebi-a-GCST90006899	0.0411961	7972	1.49038e-06	347692	TRUE	6.67692e-73	0.0457939	342.441

## Sheet: Supplementary Table 3
Supplementary Table 3. SNP information excluding confounding factors.
Excluding confounding factors
outcome	rsid	trait	chr	pos	p	OR or BETA	95% CI (TEXT)	MAPPED_GENE	PUBMEDID	FIRST AUTHOR	JOURNAL	Sample	STUDY ACCESSION
bladder cancer	rs3184504	smoking status measurement, systolic blood pressure	12	111446804	3e-36			ATXN2, SH2B3	29455858	Sung YJ	Am J Hum Genet	80,552 European ancestry individuals, 27,118 African individuals, 13,438 Asian individuals, 8,805 Hispanic individuals	GCST006188
bladder cancer	rs2521501	smoking status measurement, systolic blood pressure	15	90894158	6e-45			FES	29455858	Sung YJ	Am J Hum Genet	80,552 European ancestry individuals, 27,118 African individuals, 13,438 Asian individuals, 8,805 Hispanic individuals	GCST006188
bladder cancer	rs10948071	smoking status measurement, diastolic blood pressure	6	43312975	1e-10			ZNF318	29455858	Sung YJ	Am J Hum Genet	80,552 European ancestry individuals, 27,118 African individuals, 13,438 Asian individuals, 8,805 Hispanic individuals	GCST006187
bladder cancer	rs3184504	smoking status measurement, diastolic blood pressure	12	111446804	6e-67			ATXN2, SH2B3	29455858	Sung YJ	Am J Hum Genet	80,552 European ancestry individuals, 27,118 African individuals, 13,438 Asian individuals, 8,805 Hispanic individuals	GCST006187
bladder cancer	rs10948071	smoking status measurement, systolic blood pressure	6	43312975	8e-21			ZNF318	29455858	Sung YJ	Am J Hum Genet	80,552 European ancestry individuals, 27,118 African individuals, 13,438 Asian individuals, 8,805 Hispanic individuals	GCST006188
bladder cancer	rs2521501	smoking status measurement, diastolic blood pressure	15	90894158	3e-40			FES	29455858	Sung YJ	Am J Hum Genet	80,552 European ancestry individuals, 27,118 African individuals, 13,438 Asian individuals, 8,805 Hispanic individuals	GCST006187
bladder cancer	rs11231693	smoking behavior, BMI-adjusted waist-hip ratio	11	64095140	3e-06	0.0336	[0.019-0.048] unit increase	MACROD1, FLRT1	28443625	Justice AE	Nat Commun	95,362 European ancestry women, 62,085 European ancestry men, 5,829 European ancestry individuals, 10,500 African American/Afro-Caribbean ancestry women, 2,706 African American/Afro-Caribbean ancestry men, 1,030 Indian Asian ancestry women, 7,648 Indian Asian ancestry men, 1,793 Filipino ancestry women, 2,944 Hispanic/Latino ancestry women, 1,764 Hispanic/Latino ancestry men	GCST004505
bladder cancer	rs11231693	smoking behavior, BMI-adjusted waist-hip ratio	11	64095140	1e-06	0.0447	[0.027-0.063] unit increase	MACROD1, FLRT1	28443625	Justice AE	Nat Commun	95,362 European ancestry women, 62,085 European ancestry men, 5,829 European ancestry individuals, 10,500 African American/Afro-Caribbean ancestry women, 2,706 African American/Afro-Caribbean ancestry men, 1,030 Indian Asian ancestry women, 7,648 Indian Asian ancestry men, 1,793 Filipino ancestry women, 2,944 Hispanic/Latino ancestry women, 1,764 Hispanic/Latino ancestry men	GCST004505
bladder cancer	rs597808	smoking behavior	12	111535554	2e-11	0.0145558	[0.01-0.019] unit increase	ATXN2	30643258	Karlsson Linner R	Nat Genet	518,633 European ancestry individuals	GCST007327
bladder cancer	rs653178	smoking status measurement	12	111569952	1e-08			ATXN2	34855049	Pasman JA	Behav Genet	272,943 European or unknown ancestry cases, 226,795 European or unknown ancestry controls	GCST90100571
bladder cancer	rs13024436	smoking initiation	2	86307398	7e-12	0.00606	[0.0043-0.0078] unit increase	REEP1	36477530	Saunders GRB	Nature	2,669,029 European ancestry individuals	GCST90243968
bladder cancer	rs4361609	smoking initiation	6	31272858	8e-19	0.0111	[0.0087-0.0135] unit decrease	HLA-C - USP8P1	36477530	Saunders GRB	Nature	2,669,029 European ancestry individuals	GCST90243968
bladder cancer	rs979640	smoking initiation	4	131604639	3e-11	0.00607	[0.0043-0.0079] unit increase	LINC02377 - RN7SL205P	36477530	Saunders GRB	Nature	2,669,029 European ancestry individuals	GCST90243968
bladder cancer	rs11214436	smoking initiation	11	112960059	1e-12	0.0196	[0.014-0.025] unit increase	LINC02763 - NCAM1	36477530	Saunders GRB	Nature	286,026 Hispanic or Latin American individuals	GCST90243966
bladder cancer	rs751514	smoking initiation	10	124678362	2e-11	0.00759	[0.0054-0.0098] unit increase	FAM53B	36477530	Saunders GRB	Nature	2,669,029 European ancestry individuals	GCST90243968
bladder cancer	rs238926	smoking initiation	11	114104488	4e-22	0.00855	[0.0068-0.0103] unit decrease	ZBTB16	36477530	Saunders GRB	Nature	2,669,029 European ancestry individuals	GCST90243968
bladder cancer	rs13024436	smoking initiation	2	86307398	9e-15	0.00608	[0.0045-0.0076] unit increase	REEP1	36477530	Saunders GRB	Nature	3,382,012 European ancestry, East Asian ancestry, Hispanic or Latin American, African ancestry individuals	GCST90243985
bladder cancer	rs11026566	smoking initiation	11	22450643	4e-13	0.00481	[0.0031-0.0065] unit increase	LINC01495	36477530	Saunders GRB	Nature	3,382,012 European ancestry, East Asian ancestry, Hispanic or Latin American, African ancestry individuals	GCST90243985
bladder cancer	rs72928038	type 1 diabetes mellitus	6	90267049	6e-14	1.2		BACH2	25751624	Onengut-Gumuscu S	Nat Genet	6,683 European ancestry cases, 12,173 European ancestry controls, 2,601 European ancestry affected sibling pair families, 69 European ancestry trios	GCST005536
bladder cancer	rs61839660	type 1 diabetes mellitus	10	6052734	3e-39	1.6129		IL2RA	25751624	Onengut-Gumuscu S	Nat Genet	6,683 European ancestry cases, 12,173 European ancestry controls, 2,601 European ancestry affected sibling pair families, 69 European ancestry trios	GCST005536
bladder cancer	rs653178	type 1 diabetes mellitus	12	111569952	2e-44	1.3		ATXN2	25751624	Onengut-Gumuscu S	Nat Genet	6,683 European ancestry cases, 12,173 European ancestry controls, 2,601 European ancestry affected sibling pair families, 69 European ancestry trios	GCST005536
bladder cancer	rs3757247	type 1 diabetes mellitus	6	90247744	1e-06	1.13	[1.08-1.19]	BACH2	18840781	Grant SF	Diabetes	563 European ancestry cases, 1,146 European ancestry controls, 483 European ancestry trios	GCST000244
bladder cancer	rs3184504	type 1 diabetes mellitus	12	111446804	2e-38	1.3	[NR]	ATXN2, SH2B3	21829393	Plagnol V	PLoS Genet	8,506 European ancestry cases, up to 10,596 European ancestry controls	GCST001191
bladder cancer	rs3184504	type 1 diabetes mellitus	12	111446804	3e-27			ATXN2, SH2B3	19430480	Barrett JC	Nat Genet	7,514 European ancestry cases, 9,045 European ancestry controls	GCST000392
bladder cancer	rs61839660	type 1 diabetes mellitus	10	6052734	5e-09	1.6	[1.44-1.76]	IL2RA	22293688	Huang J	Eur J Hum Genet	16,179 European ancestry individuals	GCST001394
bladder cancer	rs3184504	type 2 diabetes mellitus	12	111446804	1e-31	1.31096		ATXN2, SH2B3	30572963	Marquez A	Genome Med	6,670 European ancestry cases, 22,308 European ancestry controls	GCST009875
bladder cancer	rs72928038	type 2 diabetes mellitus	6	90267049	1e-11	1.217		BACH2	30572963	Marquez A	Genome Med	6,670 European ancestry cases, 22,308 European ancestry controls	GCST009875
bladder cancer	rs653178	psoriasis, type 2 diabetes mellitus	12	111569952	5e-08	1.06	NR	ATXN2	33385400	Patrick MT	J Invest Dermatol	11,024 European ancestry psoriasis cases, 74,124 European ancestry diabetes cases, 840,342 European ancestry controls	GCST011991
bladder cancer	rs706779	type 1 diabetes mellitus	10	6056861	3e-08	0.0963	[0.062-0.13] unit decrease	IL2RA	34594039	Sakaue S	Nat Genet	6,447 European ancestry cases, 451,248 European ancestry controls, 1,219 East Asian ancestry cases, 132,032 East Asian ancestry controls	GCST90018925
bladder cancer	rs3184504	type 1 diabetes mellitus	12	111446804	4e-14	0.1433	[0.11-0.18] unit decrease	ATXN2, SH2B3	34594039	Sakaue S	Nat Genet	6,447 European ancestry cases, 451,248 European ancestry controls, 1,219 East Asian ancestry cases, 132,032 East Asian ancestry controls	GCST90018925
bladder cancer	rs4987358	type 2 diabetes mellitus	1	169696410	1e-23			FIRRM, SELL	35893037	Pipal KV	Genes (Basel)	418 Sindhi ancestry cases from endogamous families, 984 Sindhi ancestry controls from endogamous families	GCST90134620

## Sheet: Supplementary Table 4
Supplementary Table 4.Two sample MR and reverse MR analysis results.
outcome	exposure	method	nsnp	b	se	pval	lo_ci	up_ci	or	or_lci95	or_uci95	p_fdr
Bladder cancer（R11）	AEB-IgG	Inverse variance weighted	23	-0.0141926	0.402347	0.971861	-0.802793	0.774408	0.985908	0.448076	2.16931	0.971861
Bladder cancer（R11）	AEB-IgG	MR Egger	23	-0.0669233	0.96788	0.945529	-1.96397	1.83012	0.935267	0.140301	6.23464	0.945529
Bladder cancer（R11）	AEB-IgG	Weighted median	23	0.178488	0.540198	0.741088	-0.880299	1.23728	1.19541	0.414659	3.44621	0.832823
Bladder cancer（R11）	AEB-IgG	Robust adjusted profile score (RAPS)	23	-0.0302367	0.442491	0.945521	-0.897519	0.837046	0.970216	0.407579	2.30953	0.945521
Bladder cancer（R11）	AEB-IgG	Constrained maximum likelihood	23	0.0287898	0.473013	0.951467	-0.898317	0.955896	1.02921	0.407255	2.601	0.951467
Bladder cancer（R11）	EA-D	Inverse variance weighted	10	-0.102848	0.11631	0.37656	-0.330816	0.12512	0.902264	0.718338	1.13328	0.58301
Bladder cancer（R11）	EA-D	MR Egger	10	0.266943	0.286038	0.378001	-0.293691	0.827577	1.30597	0.745507	2.28777	0.831747
Bladder cancer（R11）	EA-D	Weighted median	10	-0.0321117	0.15036	0.830887	-0.326818	0.262595	0.968398	0.721215	1.3003	0.832823
Bladder cancer（R11）	EA-D	Robust adjusted profile score (RAPS)	10	-0.0154377	0.129381	0.905022	-0.269024	0.238149	0.984681	0.764125	1.2689	0.945521
Bladder cancer（R11）	EA-D	Constrained maximum likelihood	10	-0.0817838	0.119114	0.492333	-0.315247	0.151679	0.921471	0.729609	1.16379	0.820556
Bladder cancer（R11）	EBNA-1	Inverse variance weighted	16	0.135661	0.0656882	0.0389017	0.00691202	0.26441	1.14529	1.00694	1.30266	0.0972544
Bladder cancer（R11）	EBNA-1	MR Egger	16	0.0958642	0.129472	0.471278	-0.157901	0.349629	1.10061	0.853935	1.41854	0.831747
Bladder cancer（R11）	EBNA-1	Weighted median	16	0.083436	0.0882449	0.344401	-0.0895239	0.256396	1.08702	0.914366	1.29226	0.598077
Bladder cancer（R11）	EBNA-1	Robust adjusted profile score (RAPS)	16	0.142534	0.0693847	0.0399508	0.00654	0.278528	1.15319	1.00656	1.32118	0.0998771
Bladder cancer（R11）	EBNA-1	Constrained maximum likelihood	16	0.139614	0.0738268	0.0586113	-0.00508681	0.284314	1.14983	0.994926	1.32885	0.146528
Bladder cancer（R11）	VCA-p18	Inverse variance weighted	16	0.307911	0.0944008	0.0011073	0.122885	0.492937	1.36058	1.13075	1.63712	0.0055365
Bladder cancer（R11）	VCA-p18	MR Egger	16	0.149308	0.215147	0.499048	-0.27238	0.570997	1.16103	0.761564	1.77003	0.831747
Bladder cancer（R11）	VCA-p18	Weighted median	16	0.367164	0.121591	0.00253048	0.128846	0.605481	1.44363	1.13752	1.83213	0.00915681
Bladder cancer（R11）	VCA-p18	Robust adjusted profile score (RAPS)	16	0.318899	0.105974	0.00261907	0.111191	0.526607	1.37561	1.11761	1.69318	0.0130953
Bladder cancer（R11）	VCA-p18	Constrained maximum likelihood	16	0.322917	0.119357	0.00682055	0.0889781	0.556856	1.38115	1.09306	1.74518	0.0341028
Bladder cancer（R11）	ZEBRA	Inverse variance weighted	14	-0.0686654	0.094277	0.466408	-0.253448	0.116118	0.933639	0.77612	1.12313	0.58301
Bladder cancer（R11）	ZEBRA	MR Egger	14	-0.0651332	0.18609	0.732398	-0.429869	0.299603	0.936943	0.650594	1.34932	0.915498
Bladder cancer（R11）	ZEBRA	Weighted median	14	-0.0923258	0.0944609	0.328372	-0.277469	0.0928175	0.911808	0.757699	1.09726	0.598077
Bladder cancer（R11）	ZEBRA	Robust adjusted profile score (RAPS)	14	-0.0103661	0.109912	0.924861	-0.225793	0.205061	0.989687	0.797883	1.2276	0.945521
Bladder cancer（R11）	ZEBRA	Constrained maximum likelihood	14	-0.0352244	0.114418	0.758192	-0.259484	0.189036	0.965389	0.771449	1.20808	0.94774
Bladder cancer（R10）	AEB-IgG	Inverse variance weighted	23	0.12411	0.450294	0.78284	-0.758466	1.00669	1.13214	0.468384	2.73652	0.78284
Bladder cancer（R10）	AEB-IgG	MR Egger	23	-0.252513	1.08047	0.817476	-2.37024	1.86521	0.776846	0.0934586	6.4573	0.907353
Bladder cancer（R10）	AEB-IgG	Weighted median	23	0.487167	0.577202	0.398661	-0.644149	1.61848	1.6277	0.525109	5.04543	0.498327
Bladder cancer（R10）	AEB-IgG	Robust adjusted profile score (RAPS)	23	0.305123	0.450961	0.498656	-0.57876	1.18901	1.35679	0.560593	3.28382	0.831093
Bladder cancer（R10）	AEB-IgG	Constrained maximum likelihood	23	0.274089	0.501569	0.584748	-0.708987	1.25717	1.31533	0.492143	3.51544	0.937656
Bladder cancer（R10）	EAD	Inverse variance weighted	10	-0.0859739	0.129418	0.50649	-0.339633	0.167685	0.917618	0.712032	1.18256	0.633113
Bladder cancer（R10）	EAD	MR Egger	10	0.180566	0.340767	0.61058	-0.487337	0.848469	1.1979	0.61426	2.33607	0.907353
Bladder cancer（R10）	EAD	Weighted median	10	0.0873341	0.16115	0.587859	-0.228521	0.403189	1.09126	0.79571	1.49659	0.587859
Bladder cancer（R10）	EAD	Robust adjusted profile score (RAPS)	10	-0.00499562	0.12208	0.967359	-0.244272	0.234281	0.995017	0.783275	1.264	0.967359
Bladder cancer（R10）	EAD	Constrained maximum likelihood	10	-0.0345038	0.132836	0.795058	-0.294862	0.225854	0.966085	0.744635	1.25339	0.937656
Bladder cancer（R10）	EBNA-1	Inverse variance weighted	16	0.130771	0.0716765	0.0680817	-0.00971465	0.271257	1.13971	0.990332	1.31161	0.170204
Bladder cancer（R10）	EBNA-1	MR Egger	16	0.186928	0.141181	0.206703	-0.089786	0.463642	1.20554	0.914127	1.58985	0.907353
Bladder cancer（R10）	EBNA-1	Weighted median	16	0.119213	0.0928826	0.199323	-0.0628367	0.301263	1.12661	0.939097	1.35156	0.332205
Bladder cancer（R10）	EBNA-1	Robust adjusted profile score (RAPS)	16	0.126955	0.0753563	0.0920418	-0.0207438	0.274653	1.13537	0.97947	1.31607	0.230105
Bladder cancer（R10）	EBNA-1	Constrained maximum likelihood	16	0.127179	0.0844678	0.132156	-0.0383777	0.292736	1.13562	0.962349	1.34009	0.33039
Bladder cancer（R10）	VCA-p18	Inverse variance weighted	15	0.277472	0.0990714	0.00509885	0.0832915	0.471652	1.31979	1.08686	1.60264	0.0254943
Bladder cancer（R10）	VCA-p18	MR Egger	15	-0.0261248	0.220152	0.907353	-0.457623	0.405373	0.974213	0.632786	1.49986	0.907353
Bladder cancer（R10）	VCA-p18	Weighted median	15	0.273057	0.142267	0.0549435	-0.0057871	0.551901	1.31398	0.99423	1.73655	0.274718
Bladder cancer（R10）	VCA-p18	Robust adjusted profile score (RAPS)	15	0.274747	0.108094	0.0110304	0.0628821	0.486612	1.3162	1.0649	1.62679	0.055152
Bladder cancer（R10）	VCA-p18	Constrained maximum likelihood	15	0.277351	0.120107	0.0209331	0.0419403	0.512761	1.31963	1.04283	1.6699	0.104665
Bladder cancer（R10）	ZEBRA	Inverse variance weighted (multiplicative random effects)	14	-0.0788606	0.103861	0.44768	-0.282428	0.124707	0.924169	0.753951	1.13282	0.633113
Bladder cancer（R10）	ZEBRA	MR Egger	14	-0.173125	0.202559	0.409461	-0.57014	0.22389	0.841032	0.565446	1.25093	0.907353
Bladder cancer（R10）	ZEBRA	Weighted median	14	-0.184442	0.118422	0.119353	-0.416549	0.0476652	0.831568	0.659318	1.04882	0.298381
Bladder cancer（R10）	ZEBRA	Robust adjusted profile score (RAPS)	14	0.00712898	0.109006	0.947856	-0.206523	0.220781	1.00715	0.813408	1.24705	0.967359
Bladder cancer（R10）	ZEBRA	Constrained maximum likelihood	14	0.011369	0.145353	0.937656	-0.273523	0.296261	1.01143	0.760695	1.34482	0.937656
AEB-IgG	Bladder cancer（R11）	Inverse variance weighted	8	-0.000721006	0.00647466	0.911332	-0.0134113	0.0119693	0.999279	0.986678	1.01204	0.911332
EA-D	Bladder cancer（R11）	Inverse variance weighted	13	-0.00780325	0.0265285	0.768647	-0.0597992	0.0441927	0.992227	0.941954	1.04518	0.911332
EBNA-1	Bladder cancer（R11）	Inverse variance weighted	11	0.00896114	0.0346067	0.79568	-0.0588679	0.0767902	1.009	0.942831	1.07982	0.911332
VCA-p18	Bladder cancer（R11）	Inverse variance weighted	11	-0.0178154	0.0311214	0.567017	-0.0788133	0.0431825	0.982342	0.924212	1.04413	0.911332
ZEBRA	Bladder cancer（R11）	Inverse variance weighted	12	-0.00400745	0.0260937	0.877942	-0.0551512	0.0471363	0.996001	0.946342	1.04826	0.911332
AEB-IgG	Bladder cancer（R11）	MR Egger	8	-0.00476886	0.00957917	0.636316	-0.023544	0.0140063	0.995242	0.976731	1.0141	0.830347
EA-D	Bladder cancer（R11）	MR Egger	13	-0.0183603	0.0418414	0.669296	-0.100369	0.0636488	0.981807	0.904503	1.06572	0.830347
EBNA-1	Bladder cancer（R11）	MR Egger	11	0.0275114	0.0756505	0.724505	-0.120764	0.175786	1.02789	0.886243	1.19218	0.830347
VCA-p18	Bladder cancer（R11）	MR Egger	11	-0.0274591	0.0634917	0.675568	-0.151903	0.0969846	0.972914	0.859072	1.10184	0.830347
ZEBRA	Bladder cancer（R11）	MR Egger	12	-0.0090892	0.0413269	0.830347	-0.0900899	0.0719115	0.990952	0.913849	1.07456	0.830347
AEB-IgG	Bladder cancer（R11）	Weighted median	8	-0.00401106	0.00821907	0.625537	-0.0201204	0.0120983	0.995997	0.980081	1.01217	0.992939
EA-D	Bladder cancer（R11）	Weighted median	13	-0.0190288	0.0371635	0.608631	-0.0918693	0.0538117	0.981151	0.912224	1.05529	0.992939
EBNA-1	Bladder cancer（R11）	Weighted median	11	-0.000372381	0.042081	0.992939	-0.0828511	0.0821063	0.999628	0.920488	1.08557	0.992939
VCA-p18	Bladder cancer（R11）	Weighted median	11	-0.0454719	0.0393895	0.248329	-0.122675	0.0317315	0.955546	0.884551	1.03224	0.992939
ZEBRA	Bladder cancer（R11）	Weighted median	12	0.00468484	0.0358625	0.896065	-0.0656057	0.0749754	1.0047	0.9365	1.07786	0.992939
AEB-IgG	Bladder cancer（R11）	Robust adjusted profile score (RAPS)	8	-0.000728287	0.00706916	0.917945	-0.0145838	0.0131273	0.999272	0.985522	1.01321	0.917945
EA-D	Bladder cancer（R11）	Robust adjusted profile score (RAPS)	13	-0.00786301	0.0289758	0.786111	-0.0646556	0.0489296	0.992168	0.93739	1.05015	0.917945
EBNA-1	Bladder cancer（R11）	Robust adjusted profile score (RAPS)	11	0.00900966	0.0379916	0.812541	-0.0654538	0.0834731	1.00905	0.936642	1.08706	0.917945
VCA-p18	Bladder cancer（R11）	Robust adjusted profile score (RAPS)	11	-0.0180119	0.0338067	0.594178	-0.084273	0.0482492	0.982149	0.91918	1.04943	0.917945
ZEBRA	Bladder cancer（R11）	Robust adjusted profile score (RAPS)	12	-0.0040291	0.0284888	0.887532	-0.0598672	0.051809	0.995979	0.94189	1.05317	0.917945
AEB-IgG	Bladder cancer（R11）	Constrained maximum likelihood	8	-0.00114026	0.00608256	0.851297	-0.0130621	0.0107816	0.99886	0.987023	1.01084	0.917961
EA-D	Bladder cancer（R11）	Constrained maximum likelihood	13	-0.00767319	0.0277469	0.782132	-0.0620571	0.0467108	0.992356	0.939829	1.04782	0.917961
EBNA-1	Bladder cancer（R11）	Constrained maximum likelihood	11	0.00985086	0.0376303	0.793491	-0.0639046	0.0836063	1.0099	0.938095	1.0872	0.917961
VCA-p18	Bladder cancer（R11）	Constrained maximum likelihood	11	-0.0189703	0.0313959	0.54569	-0.0805062	0.0425656	0.981208	0.922649	1.04348	0.917961
ZEBRA	Bladder cancer（R11）	Constrained maximum likelihood	12	-0.00278618	0.0270496	0.917961	-0.0558034	0.050231	0.997218	0.945725	1.05151	0.917961

## Sheet: Supplementary Table 5
Supplementary Table 5.MR-Egger intercept regression and MR Presso.
outcome	exposure	egger_intercept	se	pval(egger)	Global Test	Presso-pval
Bladder cancer（R11）	AEB-IgG	0.00232759	0.0386639	0.952565	28.5965	0.256333
Bladder cancer（R11）	EA-D	-0.0493311	0.0351939	0.198591	17.3518	0.151667
Bladder cancer（R11）	EBNA-1	0.00727025	0.0203822	0.726639	11.1629	0.845333
Bladder cancer（R11）	VCA-p18	0.0218909	0.026614	0.424562	24.0291	0.171667
Bladder cancer（R11）	ZEBRA	-0.00065198	0.029186	0.982545	29.4626	0.075
Bladder cancer（R10）	AEB-IgG	0.0166092	0.0431301	0.70404	30.0639	0.213333
Bladder cancer（R10）	EAD	-0.0355239	0.0418996	0.42117	18.387	0.130333
Bladder cancer（R10）	EBNA-1	-0.0102157	0.0221267	0.651395	13.6867	0.700667
Bladder cancer（R10）	VCA-p18	0.0392722	0.0254316	0.14652	14.7093	0.567333
Bladder cancer（R10）	ZEBRA	0.0173511	0.0316836	0.593982	34.2985	0.0643333
AEB-IgG	Bladder cancer（R11）	0.00173116	0.00301924	0.587221	2.17259	0.975333
EA-D	Bladder cancer（R11）	0.00341366	0.0104626	0.750341	3.38332	0.996667
EBNA-1	Bladder cancer（R11）	-0.00459711	0.016671	0.788964	1.45942	1
VCA-p18	Bladder cancer（R11）	0.00238	0.0136579	0.865519	3.95759	0.978667
ZEBRA	Bladder cancer（R11）	0.00152095	0.00959163	0.877164	2.48473	0.999333

## Sheet: Supplementary Table 6
Supplementary Table 6.The heterogeneity test(Cochrane's Q-tests).
outcome	exposure	Q	Q_df	Q_pval
Bladder cancer（R11）	AEB-IgG	26.0571	22	0.249238
Bladder cancer（R11）	EA-D	12.8354	9	0.170196
Bladder cancer（R11）	EBNA-1	9.33975	15	0.859093
Bladder cancer（R11）	VCA-p18	20.2515	15	0.162496
Bladder cancer（R11）	ZEBRA	22.1431	13	0.0531835
Bladder cancer（R10）	AEB-IgG	27.6788	22	0.186573
Bladder cancer（R10）	EAD	13.5061	9	0.141011
Bladder cancer（R10）	EBNA-1	12.5996	15	0.633191
Bladder cancer（R10）	VCA-p18	12.7376	14	0.547283
Bladder cancer（R10）	ZEBRA	22.6769	13	0.0457206
AEB-IgG	Bladder cancer（R11）	1.27031	7	0.989217
EA-D	Bladder cancer（R11）	2.85126	12	0.996506
EBNA-1	Bladder cancer（R11）	1.18535	10	0.999627
VCA-p18	Bladder cancer（R11）	3.18154	10	0.976823
ZEBRA	Bladder cancer（R11）	2.15228	11	0.997885

## Sheet: Supplementary Table 7
Supplementary Table 7. The results of the steiger test.
exposure	outcome	steiger_test_pval	steiger_test_direction
Bladder cancer（R11）	AEB-IgG	1.81717e-108	TRUE
Bladder cancer（R11）	EA-D	1.0002e-63	TRUE
Bladder cancer（R11）	EBNA-1	2.92321e-158	TRUE
Bladder cancer（R11）	VCA-p18	3.24285e-91	TRUE
Bladder cancer（R11）	ZEBRA	6.37982e-136	TRUE
Bladder cancer（R10）	AEB-IgG	1.40427e-107	TRUE
Bladder cancer（R10）	EAD	2.29956e-63	TRUE
Bladder cancer（R10）	EBNA-1	4.70635e-157	TRUE
Bladder cancer（R10）	VCA-p18	1.25943e-73	TRUE
Bladder cancer（R10）	ZEBRA	3.98158e-135	TRUE
AEB-IgG	Bladder cancer（R11）	0.274238	TRUE
EA-D	Bladder cancer（R11）	0.338128	TRUE
EBNA-1	Bladder cancer（R11）	0.208958	TRUE
VCA-p18	Bladder cancer（R11）	0.450946	TRUE
ZEBRA	Bladder cancer（R11）	0.215163	TRUE

## Sheet: Supplementary Table 8
Supplementary Table 8. Two-step MR Looked for possible mediators from sFRPs.
Step 1	exposure	outcome（mediator）	method	nsnp	b	se	pval	lo_ci	up_ci	or	or_lci95	or_uci95
	VCA-p18	sFRP1	Inverse variance weighted (multiplicative random effects)	4	0.0510832	0.189528	0.787522	-0.320391	0.422557	1.05241	0.725865	1.52586
	VCA-p18	sFRP2	Inverse variance weighted	4	-0.479496	0.11693	4.11903e-05	-0.708679	-0.250313	0.619095	0.492294	0.778557
	VCA-p18	sFRP3	Inverse variance weighted	4	0.211493	0.187586	0.259555	-0.156176	0.579163	1.23552	0.855409	1.78454
Step 2	exposure（mediator）	outcome	method	nsnp	b	se	pval	lo_ci	up_ci	or	or_lci95	or_uci95
	sFRP1	BCa	Wald ratio	1	-0.0362339	0.152719	0.812457	-0.335564	0.263096	0.964415	0.714935	1.30095
	sFRP2	BCa	Inverse variance weighted	2	-0.313955	0.111908	0.00502417	-0.533295	-0.0946158	0.730552	0.586669	0.909722
	sFRP3	BCa	Inverse variance weighted	2	-0.135987	0.0772905	0.0785041	-0.287477	0.015502	0.872854	0.750154	1.01562
Reverse MR analysis in mediation analysis
exposure	outcome	method	nsnp	b	se	pval	lo_ci	up_ci	or	or_lci95	or_uci95
sFRP1	VCA-p18	Wald ratio	1	-0.021747	0.0846596	0.797275	-0.18768	0.144186	0.978488	0.82888	1.1551
sFRP2	VCA-p18	Inverse variance weighted	2	0.0200058	0.0606951	0.741693	-0.0989566	0.138968	1.02021	0.905782	1.14909
sFRP3	VCA-p18	Inverse variance weighted	2	0.0339696	0.0319967	0.288391	-0.028744	0.0966831	1.03455	0.971665	1.10151
BCa	sFRP1	Inverse variance weighted	3	-0.00731455	0.0844601	0.930987	-0.172856	0.158227	0.992712	0.841258	1.17143
BCa	sFRP2	Inverse variance weighted	3	0.132852	0.0844276	0.115588	-0.0326257	0.298331	1.14208	0.967901	1.34761
BCa	sFRP3	Inverse variance weighted	3	-0.0284314	0.0844601	0.736399	-0.193973	0.13711	0.971969	0.82368	1.14695

## Sheet:  Supplementary Table 9
Supplementary Table 9.Colocalization analysis.
		VCA-p18 with BCa
		nsnps	2857
		PP.H0.abf	2.46668e-17
		PP.H1.abf	0.0107816
		PP.H2.abf	7.67573e-16
		PP.H3.abf	0.334844
		PP.H4.abf	0.654375
		VCA-p18 with sFRP2
		nsnps	5971
		PP.H0.abf	5.32565e-17
		PP.H1.abf	0.0338605
		PP.H2.abf	1.44404e-15
		PP.H3.abf	0.918072
		PP.H4.abf	0.0480671
		sFRP2 with BCa
		nsnps	195
		PP.H0.abf	4.53593e-09
		PP.H1.abf	0.932142
		PP.H2.abf	4.71888e-11
		PP.H3.abf	0.00963917
		PP.H4.abf	0.0582186
